# Supplementary material for: Ancient evolution of hepadnaviral paleoviruses and their impact on host genomes
Source: Virus Evol. 2021 Mar 3;7(1):veab012. doi: 10.1093/ve/veab012 (PMC7955980; doi:10.1093/ve/veab012)
Supplement: veab012_Supplementary_Data [file veab012_supplementary_data.zip]

Archive with 3 entries (3 files):
- Supplementary Material.docx
- table s1.pdf
- table s2.pdf
